# Supplementary material for: Green Hydrogels Loaded with Extracts from Solanaceae for the Controlled Disinfection of Agricultural Soils
Source: Polymers (Basel). 2023 Nov 18;15(22):4455. doi: 10.3390/polym15224455 (PMC10674755; doi:10.3390/polym15224455)
Supplement: Supplementary file 1 [file polymers-15-04455-s001.zip]

Archive with 1 entries (1 files):
- polymers-2613842-supplementary.pdf
